# Supplementary material for: Sensitive and rapid detection of Ortleppascaris sinensis (Nematoda: Ascaridoidea) by loop-mediated isothermal amplification
Source: PeerJ. 2019 Sep 6;7:e7607. doi: 10.7717/peerj.7607 (PMC6733237; doi:10.7717/peerj.7607)
Supplement: Supplemental Information 1 — Turbidity was monitored by a Loopamp realtime turbidimeter at 400 nm every 6 s, the curve graph was analyzed every 1 min. NC means double-distilled water. [file peerj-07-7607-s001.xlsx]

## Sheet: Primers screening-1（26min）
Channel:	A1	A2	A3	A4	A5	A6	A7	A8	B1
File Comment:
Comment:
Bonnet Temp:	72	72	72	72	72	72	72	72	72
Block Temp:	62	62	62	62	62	62	62	62	62
Threshold:	0.1	0.1	0.1	0.1	0.1	0.1	0.1	0.1	0.1
Number of Filters:	20	20	20	20	20	20	20	20	20
Filter Interval:	25	25	25	25	25	25	25	25	25
Ignore Time(Bef.):	10	10	10	10	10	10	10	10	10
Ignore Time(Aft.):	60	60	60	60	60	60	60	60	60
Adjustment Mode:	slope	slope	slope	slope	slope	slope	slope	slope	slope
Number of Data:	5	5	5	5	5	5	5	5	5
Adjustment Time1:	8	8	8	8	8	8	8	8	8
Adjustment Time2:	10	10	10	10	10	10	10	10	10
Condition Name:	D(No Setting)	D(No Setting)	D(No Setting)	D(No Setting)	D(No Setting)	D(No Setting)	D(No Setting)	D(No Setting)	D(No Setting)
Tt:	0	0	0	0	1548	1458	0	0	0
Time	OS1	OS2	OS3	OS4	OS5	OS6	OS7	OS8	NC
0	0	0	0	0	0	0	0	0	0
60	0	0	0	0	0	0	0	0	0
120	0	0	0	0	0	0	0	0	0
180	0	0	0	0	0	0	0	0	0
240	0	0	0	0	0	0	0	0	0
300	0	0	0	0	0	0	0	0	0
360	0	0	0	0	0	0	0	0	0
420	0	0	0	0	0	0	0	0	0
480	0	0	0	0	0	0	0	0	0
540	0	0	0	0	0	0	0	0	0
600	0	0	0	0	0	0	0	0	0
660	0.0003	0.0002	0.0001	0.0004	0	-0.0001	0.0002	0.0004	0.0004
720	0.0004	0.0002	-0.0002	0.0002	0.0001	0.0004	-0.0003	0.0002	0.0001
780	-0.0001	0.0003	-0.0001	0.0004	0.0001	0.0004	-0.0002	0.0004	0.0001
840	-0.0001	0.0004	-0.0004	0.0002	0.0002	0	-0.0003	0.0006	0.0001
900	-0.0001	0.0001	0	0.0007	0.0007	-0.0005	-0.0003	0.0008	0.0002
960	0.0004	0.0006	0.0002	0.0009	0.0007	0	-0.0003	0.0009	0.0006
1020	-0.0001	0.0002	0.0002	0.0011	0.0011	0	-0.0002	0.0012	0.0003
1080	-0.0001	0.0008	0.0003	0.0013	0.0003	0	-0.0006	0.0013	0.0007
1140	0.0004	0.0008	0.0003	0.0015	0.0008	0	-0.0003	0.0015	0.0004
1200	-0.0001	0.0005	0	0.0016	0.0005	0.0005	-0.0002	0.0017	0.0008
1260	0.0003	0.001	0.0005	0.0018	0.0009	0.0009	-0.0003	0.0019	0.0008
1320	0.0004	0.0011	0.0006	0.002	0.001	0.021	-0.0003	0.0021	0.0008
1380	-0.0001	0.0012	0.0007	0.0025	0.0054	0.0787	0.0001	0.0026	0.0001
1440	0.0004	0.0012	0.0012	0.0031	0.0435	0.1578	-0.0006	0.0025	0.0009
1500	-0.0001	0.0013	0.0049	0.0129	0.1159	0.2323	-0.0007	0.0026	0.001
1560	0.0004	0.0014	0.0444	0.0634	0.2044	0.281	-0.0006	0.0028	0.0006
