# Supplementary material for: Sensitive and rapid detection of Ortleppascaris sinensis (Nematoda: Ascaridoidea) by loop-mediated isothermal amplification
Source: PeerJ. 2019 Sep 6;7:e7607. doi: 10.7717/peerj.7607 (PMC6733237; doi:10.7717/peerj.7607)
Supplement: Supplemental Information 2 — Turbidity was monitored by a Loopamp real-time turbidimeter at 400 nm every 6 s, the curve graph was analyzed every 1 min. Eight kinetic curves were generated at various temperatures (60–67 °C, 1 °C intervals) with target pathogens DNA at the level of 0.346 ng per reaction. The curves from 63 to 67 °C showed robust amplification. 65 °C is the first to occur the graphs. NC means double-distilled water. [file peerj-07-7607-s002.xlsx]

## Sheet: Temperature
Channel:	A1	A2	A3	A4	A5	A6	A7	A8	B1
File Comment:
Comment:
Bonnet Temp:	73	73	73	73	77	77	77	77	77
Block Temp:	60	61	62	63	64	65	66	67	67
Threshold:	0.1	0.1	0.1	0.1	0.1	0.1	0.1	0.1	0.1
Number of Filters:	20	20	20	20	20	20	20	20	20
Filter Interval:	25	25	25	25	25	25	25	25	25
Ignore Time(Bef.):	10	10	10	10	10	10	10	10	10
Ignore Time(Aft.):	60	60	60	60	60	60	60	60	60
Adjustment Mode:	slope	slope	slope	slope	slope	slope	slope	slope	slope
Number of Data:	5	5	5	5	5	5	5	5	5
Adjustment Time1:	8	8	8	8	8	8	8	8	8
Adjustment Time2:	10	10	10	10	10	10	10	10	10
Condition Name:	D(No Setting)	D(No Setting)	D(No Setting)	D(No Setting)	D(No Setting)	D(No Setting)	D(No Setting)	D(No Setting)	D(No Setting)
Tt:	1908	1740	1620	1488	1464	1392	1428	1476	0
Time	60℃	61℃	62℃	63℃	64℃	65℃	66℃	67℃	NC
0	0	0	0	0	0	0	0	0	0
60	0	0	0	0	0	0	0	0	0
120	0	0	0	0	0	0	0	0	0
180	0	0	0	0	0	0	0	0	0
240	0	0	0	0	0	0	0	0	0
300	0	0	0	0	0	0	0	0	0
360	0	0	0	0	0	0	0	0	0
420	0	0	0	0	0	0	0	0	0
480	0	0	0	0	0	0	0	0	0
540	0	0	0	0	0	0	0	0	0
600	0	0	0	0	0	0	0	0	0
660	0.0009	-0.0001	0.0006	0	0.0003	0	-0.0001	0.0003	-0.0002
720	0.0006	0	0.0003	-0.0004	0.0004	0	0	0.0003	0.0003
780	0.0009	-0.0003	0.0006	0.0002	0.0005	-0.0004	0	-0.0002	0
840	0.0012	-0.0003	0.0008	0.0002	0.0005	0	0.0005	-0.0002	0.0001
900	0.0015	0.0003	0.0014	0.0003	0.0006	-0.0004	-0.0004	0.0003	0.0001
960	0.0019	0	0.0013	0	0.0006	0	0.0001	-0.0002	0.0002
1020	0.002	0	0.0014	0.0005	0.0003	-0.0004	-0.0003	0.0003	0.0007
1080	0.0023	0.0005	0.0012	0.0006	0.0008	-0.0004	0.0002	0.0007	0.0008
1140	0.0027	0.0006	0.0018	0.0002	0.0004	0	0.0007	0.0003	0.0009
1200	0.003	0.0003	0.0016	0.0007	0.0009	-0.0001	0.0002	0.0003	0.0005
1260	0.0028	0.0007	0.0022	0.0004	0.001	0.0063	0.0002	0.0003	0.0006
1320	0.0031	0.0004	0.0025	0.0018	0.0058	0.073	0.022	0.0007	0.0007
1380	0.0034	0.0009	0.0031	0.036	0.0599	0.1815	0.1179	0.0344	0.0012
1440	0.0041	0.0005	0.0042	0.115	0.1546	0.2568	0.219	0.146	0.0009
1500	0.0044	0.001	0.034	0.2102	0.2326	0.2954	0.2711	0.234	0.0009
1560	0.0047	0.0038	0.1002	0.2705	0.2743	0.323	0.3029	0.2752	0.0014
1620	0.0049	0.0375	0.1849	0.3049	0.3022	0.3457	0.3285	0.305	0.0015
1680	0.0052	0.1007	0.2531	0.3292	0.3266	0.3664	0.3492	0.3285	0.0008
1740	0.0171	0.1846	0.2922	0.3516	0.3476	0.3837	0.3693	0.3492	0.0013
1800	0.0585	0.2561	0.3181	0.3702	0.3651	0.399	0.3874	0.3669	0.0013
1860	0.1199	0.2986	0.3384	0.3879	0.3818	0.4136	0.4034	0.3832	0.001
1920	0.1937	0.3261	0.3568	0.4046	0.3965	0.4294	0.4203	0.3999	0.0015
1980	0.254	0.3466	0.3744	0.4194	0.4114	0.4401	0.434	0.4126	0.0016
2040	0.2916	0.3653	0.3896	0.4337	0.425	0.4522	0.4473	0.4237	0.0021
2100	0.3171	0.3815	0.4032	0.4463	0.4371	0.4631	0.4611	0.4319	0.0017
2160	0.3359	0.3947	0.4183	0.4571	0.4477	0.4749	0.471	0.4434	0.0014
2220	0.3522	0.409	0.43	0.4684	0.4547	0.485	0.4836	0.4533	0.0019
2280	0.3674	0.4207	0.4457	0.4779	0.4651	0.4946	0.4946	0.4633	0.0024
2340	0.3821	0.4335	0.4587	0.487	0.4743	0.5046	0.505	0.4709	0.0016
2400	0.3955	0.4439	0.4715	0.4944	0.4803	0.5095	0.5151	0.478	0.0025
2460	0.4083	0.4564	0.4803	0.4984	0.4901	0.5095	0.5229	0.4882	0.0022
2520	0.422	0.469	0.4875	0.4977	0.4931	0.5036	0.5245	0.4936	0.0019
2580	0.4337	0.4793	0.4921	0.4946	0.4992	0.4967	0.5193	0.497	0.0024
2640	0.447	0.489	0.4975	0.4874	0.501	0.484	0.5129	0.4977	0.0024
2700	0.4609	0.4946	0.4948	0.4778	0.5015	0.4718	0.5044	0.496	0.0029
2760	0.4702	0.4991	0.4866	0.4627	0.4951	0.4588	0.4915	0.4889	0.0026
2820	0.4827	0.4993	0.4765	0.4506	0.4883	0.4458	0.4775	0.4808	0.0031
2880	0.4931	0.4942	0.4631	0.4351	0.4804	0.4319	0.4661	0.4722	0.0023
2940	0.4974	0.4861	0.4523	0.4211	0.4708	0.4182	0.4501	0.4613	0.0028
3000	0.5001	0.476	0.4381	0.4086	0.4592	0.4059	0.4394	0.4484	0.0033
