# Supplementary material for: Sensitive and rapid detection of Ortleppascaris sinensis (Nematoda: Ascaridoidea) by loop-mediated isothermal amplification
Source: PeerJ. 2019 Sep 6;7:e7607. doi: 10.7717/peerj.7607 (PMC6733237; doi:10.7717/peerj.7607)
Supplement: Supplemental Information 5 — Turbidity was monitored by a Loopamp real time turbidimeter at 400 nm every 6 s, the curve graph was analyzed every 1 min. [file peerj-07-7607-s005.xlsx]

## Sheet: fecal samples
Channel:	A1	A2	A3	A4	A5	A6	A7	A8	B1	B2	B3	B4	B5	B6	B7	B8	C1	C2	C3	C4	C5	C6	C7	C8	D1	D2
File Comment:
Comment:
Bonnet Temp:	75	75	75	75	75	75	75	75	75	75	75	75	75	75	75	75	75	75	75	75	75	75	75	75	75	75
Block Temp:	65	65	65	65	65	65	65	65	65	65	65	65	65	65	65	65	65	65	65	65	65	65	65	65	65	65
Threshold:	0.1	0.1	0.1	0.1	0.1	0.1	0.1	0.1	0.1	0.1	0.1	0.1	0.1	0.1	0.1	0.1	0.1	0.1	0.1	0.1	0.1	0.1	0.1	0.1	0.1	0.1
Number of Filters:	20	20	20	20	20	20	20	20	20	20	20	20	20	20	20	20	20	20	20	20	20	20	20	20	20	20
Filter Interval:	25	25	25	25	25	25	25	25	25	25	25	25	25	25	25	25	25	25	25	25	25	25	25	25	25	25
Ignore Time(Bef.):	10	10	10	10	10	10	10	10	10	10	10	10	10	10	10	10	10	10	10	10	10	10	10	10	10	10
Ignore Time(Aft.):	60	60	60	60	60	60	60	60	60	60	60	60	60	60	60	60	60	60	60	60	60	60	60	60	60	60
Adjustment Mode:	slope	slope	slope	slope	slope	slope	slope	slope	slope	slope	slope	slope	slope	slope	slope	slope	slope	slope	slope	slope	slope	slope	slope	slope	slope	slope
Number of Data:	5	5	5	5	5	5	5	5	5	5	5	5	5	5	5	5	5	5	5	5	5	5	5	5	5	5
Adjustment Time1:	8	8	8	8	8	8	8	8	8	8	8	8	8	8	8	8	8	8	8	8	8	8	8	8	8	8
Adjustment Time2:	10	10	10	10	10	10	10	10	10	10	10	10	10	10	10	10	10	10	10	10	10	10	10	10	10	10
Condition Name:	U(2019.5.31)	U(2019.5.31)	U(2019.5.31)	U(2019.5.31)	U(2019.5.31)	U(2019.5.31)	U(2019.5.31)	U(2019.5.31)	U(2019.5.31)	U(2019.5.31)	U(2019.5.31)	U(2019.5.31)	U(2019.5.31)	U(2019.5.31)	U(2019.5.31)	U(2019.5.31)	U(2019.5.31)	U(2019.5.31)	U(2019.5.31)	U(2019.5.31)	U(2019.5.31)	U(2019.5.31)	U(2019.5.31)	U(2019.5.31)	U(2019.5.31)	U(2019.5.31)
Tt:	2598	1728	2298	2352	1674	2586	0	0	0	0	0	0	0	0	0	0	0	0	0	0	0	0	0	0	0	0
Time	F1	F2	F3	F4	F5	F6	F7	F8	F9	F10	F11	F12	F13	F14	F15	F16	F17	F18	F19	F20	F21	F22	F23	F24	F25	NC
0	0	0	0	0	0	0	0	0	0	0	0	0	0	0	0	0	0	0	0	0	0	0	0	0	0	0
60	0	0	0	0	0	0	0	0	0	0	0	0	0	0	0	0	0	0	0	0	0	0	0	0	0	0
120	0	0	0	0	0	0	0	0	0	0	0	0	0	0	0	0	0	0	0	0	0	0	0	0	0	0
180	0	0	0	0	0	0	0	0	0	0	0	0	0	0	0	0	0	0	0	0	0	0	0	0	0	0
240	0	0	0	0	0	0	0	0	0	0	0	0	0	0	0	0	0	0	0	0	0	0	0	0	0	0
300	0	0	0	0	0	0	0	0	0	0	0	0	0	0	0	0	0	0	0	0	0	0	0	0	0	0
360	0	0	0	0	0	0	0	0	0	0	0	0	0	0	0	0	0	0	0	0	0	0	0	0	0	0
420	0	0	0	0	0	0	0	0	0	0	0	0	0	0	0	0	0	0	0	0	0	0	0	0	0	0
480	0	0	0	0	0	0	0	0	0	0	0	0	0	0	0	0	0	0	0	0	0	0	0	0	0	0
540	0	0	0	0	0	0	0	0	0	0	0	0	0	0	0	0	0	0	0	0	0	0	0	0	0	0
600	0.0002	-0.0006	0.0007	0.0007	0.0007	0.0002	0.0005	0.0011	0.0012	0.0012	0.0014	0.0008	0.0014	0.0014	0.0011	0.0011	-0.0014	-0.0004	-0.0011	-0.0011	-0.0013	-0.0015	-0.0008	0.001	0.0014	0.0012
660	-0.0014	-0.0002	-0.0005	-0.0007	-0.0009	-0.0009	-0.0012	-0.0004	0.0003	0.0003	-0.0006	-0.0005	-0.0009	-0.0003	-0.0004	-0.0007	-0.0014	-0.0004	-0.0008	-0.001	-0.0014	-0.0011	-0.0007	-0.0003	-0.0009	-0.0002
720	0.0003	-0.0002	0.001	0.0006	0.001	-0.0001	0.0004	0.0013	0.001	0.0016	0.0008	0.0014	0.0004	0.0008	0.0001	0.0007	-0.001	0.0004	-0.0009	-0.0001	-0.0006	-0.001	-0.0005	0.0005	0.0003	0.0007
780	-0.0012	-0.0007	-0.0007	-0.0008	-0.0008	-0.0016	-0.0007	-0.0007	0.0007	0.0007	-0.0007	-0.0002	-0.0009	0	-0.0006	-0.0006	-0.002	-0.001	-0.0025	-0.0023	-0.0021	-0.0028	-0.0023	0.0016	0.0002	0.0016
840	-0.0021	-0.0003	-0.0005	-0.0008	-0.0005	-0.0012	-0.0004	0.0001	0.0003	0.0012	-0.0002	-0.0001	-0.0009	-0.0007	-0.0007	-0.0015	-0.0011	0.0004	-0.0007	-0.0001	-0.0008	-0.0005	0.0006	0.0004	-0.0016	0.0003
900	-0.0011	-0.0003	-0.0003	-0.0008	-0.0002	-0.0018	0.0003	0.0004	0.0018	0.0025	0	0.0005	-0.0004	0.0012	-0.0002	-0.0006	-0.0011	-0.0002	-0.0014	-0.001	-0.0014	-0.0006	0.0006	0.0002	-0.0018	0.0007
960	-0.001	-0.0001	-0.0001	-0.0012	-0.001	-0.0018	0.0024	0.0008	0.0006	0.0015	-0.0004	-0.0007	-0.0015	-0.0001	-0.0009	-0.002	-0.003	-0.0012	-0.0025	-0.0019	-0.0029	-0.0027	-0.0012	0	-0.0018	0.0012
1020	-0.002	0.0006	-0.0013	-0.0018	-0.0018	-0.0029	0.0017	-0.0003	0.0008	0.0016	-0.0002	-0.0005	-0.0014	0.0001	-0.0013	-0.0023	-0.0026	-0.0008	-0.0022	-0.0015	-0.0025	-0.0019	-0.0007	0.0015	-0.002	0.0016
1080	-0.002	-0.0005	0.0003	-0.0013	-0.002	-0.003	0.0038	0.0001	0.0014	0.0016	0.0008	0	-0.0014	-0.0002	-0.0018	-0.0019	-0.003	-0.0012	-0.0023	-0.0019	-0.0022	-0.0026	-0.0001	0.0019	-0.0016	0.0012
1140	-0.0009	-0.0005	0.0013	-0.0009	-0.0009	-0.0018	0.0045	0.0009	0.001	0.0015	0.0001	-0.0012	-0.002	-0.0002	-0.002	-0.0027	-0.0032	-0.0014	-0.003	-0.0023	-0.0033	-0.0031	-0.001	0.0003	-0.0034	0.0008
1200	-0.0017	-0.0006	0.0015	-0.0004	-0.0007	-0.0022	0.0052	0.0008	0.0012	0.0011	-0.0002	-0.0015	-0.0028	-0.0013	-0.0025	-0.0031	-0.0031	-0.0005	-0.003	-0.0023	-0.0033	-0.0027	0.0005	0.0019	-0.0014	0.0021
1260	-0.0038	-0.0006	0.0007	-0.0023	-0.0005	-0.0034	0.0031	-0.0008	0.0018	0.002	0.0008	-0.0001	-0.0023	-0.0006	-0.0016	-0.0031	-0.004	-0.0014	-0.0032	-0.0027	-0.003	-0.0035	-0.0012	0.0017	-0.0024	0.0025
1320	-0.0038	-0.003	0.0013	-0.0019	0.0001	-0.0034	0.0038	-0.0005	0.0033	0.0033	0.0027	0.001	-0.0018	-0.0001	-0.0016	-0.0025	-0.0036	-0.0007	-0.0039	-0.0032	-0.0036	-0.0044	-0.0013	0.0015	-0.0037	0.0017
1380	-0.0022	-0.001	0.0035	-0.001	-0.0009	-0.0018	0.0046	0.0004	0.0021	0.0024	0.0015	-0.0002	-0.0028	-0.0008	-0.0022	-0.0038	-0.0036	-0.0007	-0.0026	-0.0023	-0.0027	-0.0035	-0.0002	0.0008	-0.0047	0.0021
1440	-0.0031	0.0004	0.0035	-0.0006	0.0005	-0.0028	0.0043	0.0006	0.003	0.0024	0.0021	-0.0001	-0.0032	-0.0007	-0.0023	-0.0034	-0.0037	-0.0009	-0.0037	-0.0028	-0.0037	-0.0048	-0.0019	0.0014	-0.0048	0.0029
1500	-0.003	0.0007	0.0052	0.0004	0.0009	-0.0019	0.0042	0.0006	0.0032	0.0024	0.0027	0.0005	-0.0024	-0.0005	-0.0015	-0.0038	-0.0033	0.0001	-0.0012	-0.001	-0.0016	-0.0031	-0.0013	0.0016	-0.0049	0.003
1560	-0.0014	0.0005	0.0066	0.0026	-0.0008	-0.0016	0.0049	0.0014	0.0029	0.0024	0.0024	-0.0003	-0.0029	-0.0004	-0.0025	-0.0042	-0.0038	-0.0013	-0.0032	-0.0031	-0.0027	-0.0052	-0.0022	0.0019	-0.005	0.0026
1620	-0.0035	-0.0009	0.0054	0.0016	-0.0004	-0.0031	0.0028	-0.0001	0.0052	0.0046	0.0042	0.0016	-0.0024	0.0006	-0.0012	-0.0032	-0.0038	-0.0005	-0.0019	-0.0014	-0.0019	-0.0043	-0.0021	0.004	-0.0046	0.0034
1680	-0.0023	-0.0005	0.0065	0.0007	0.0004	-0.0018	0.0027	0.0016	0.0045	0.0037	0.004	0.0004	-0.0025	0.0003	-0.0017	-0.0037	-0.0038	-0.0009	-0.0012	-0.001	-0.0028	-0.0043	-0.003	0.0042	-0.0052	0.0038
1740	-0.0034	0.0004	0.0057	-0.0011	0.0012	-0.0033	0.001	0.001	0.0046	0.0046	0.0045	0.0019	-0.0024	0.0009	-0.0018	-0.0036	-0.0035	-0.0007	-0.0027	-0.001	-0.0026	-0.0048	-0.0038	0.004	-0.0048	0.0047
1800	-0.0033	0.0026	0.0068	0.0007	0.0034	-0.0034	0.0023	0.0018	0.0039	0.0037	0.0038	0.0003	-0.0033	-0.0003	-0.0032	-0.0045	-0.0043	-0.0007	-0.0019	-0.0002	-0.0031	-0.0047	-0.0046	0.0038	-0.0058	0.0043
1860	-0.0049	0.0016	0.0056	0.0007	0.0042	-0.0048	0.0006	0.0016	0.0041	0.0041	0.0043	0.0009	-0.0033	0.0007	-0.0028	-0.0044	-0.0039	-0.0007	-0.0012	0.0008	-0.0031	-0.0051	-0.0053	0.0044	-0.0063	0.0043
1920	-0.0042	0.0007	0.0099	0.0033	0.0053	-0.0044	0.001	0.0025	0.006	0.0064	0.0059	0.0019	-0.002	0.0018	-0.0023	-0.0025	-0.004	-0.0008	-0.001	0.0003	-0.0024	-0.0051	-0.0045	0.0065	-0.0051	0.0056
1980	-0.0047	0.0021	0.0155	0.0054	0.0078	-0.0042	0.0006	0.0027	0.0056	0.0054	0.0055	0.001	-0.0034	0.0013	-0.0026	-0.0035	-0.0046	-0.0014	-0.0017	-0.0003	-0.0039	-0.0056	-0.0054	0.0061	-0.0053	0.0051
2040	-0.0048	0.0033	0.0155	0.0068	0.0107	-0.0045	-0.0006	0.0023	0.0047	0.0054	0.0046	0.0011	-0.0029	0.0005	-0.003	-0.0047	-0.0045	-0.0009	-0.0016	0.0007	-0.0034	-0.0047	-0.0062	0.0067	-0.0056	0.0048
2100	-0.003	0.0051	0.0255	0.01	0.01581	-0.0033	-0.0007	0.0032	0.0063	0.0069	0.0066	0.0018	-0.0023	0.0024	-0.0025	-0.0029	-0.0041	-0.0005	-0.0008	0.0016	-0.0022	-0.0046	-0.006	0.0074	-0.0053	0.0052
2160	-0.003	0.0068	0.0523	0.0144	0.026	-0.0039	-0.0015	0.0026	0.0055	0.0059	0.0059	0.0019	-0.0029	0.0017	-0.0031	-0.0033	-0.0042	-0.001	-0.0014	0.0016	-0.0032	-0.0047	-0.0064	0.0076	-0.005	0.0048
2220	0.0001	0.0099	0.1057	0.0366	0.0411	-0.0026	-0.003	0.0025	0.007	0.0073	0.0073	0.0025	-0.002	0.0019	-0.0023	-0.0028	-0.0045	-0.0018	-0.0011	0.0021	-0.0041	-0.005	-0.0076	0.0088	-0.0046	0.0061
2280	0.0114	0.0114	0.1698	0.0974	0.0766	0.0003	-0.0028	0.0028	0.0071	0.0073	0.0074	0.0026	-0.0016	0.0024	-0.0028	-0.0019	-0.0051	-0.0024	-0.0013	0.0016	-0.0043	-0.0054	-0.008	0.0095	-0.0051	0.0061
2340	0.032	0.0439	0.2169	0.1736	0.1443	0.0041	-0.0056	0.0018	0.006	0.0073	0.0072	0.0027	-0.0024	0.0022	-0.0028	-0.0027	-0.0046	-0.0014	0	0.0034	-0.0034	-0.0053	-0.0082	0.0116	-0.0031	0.007
2400	0.0616	0.0976	0.2493	0.2353	0.2475	0.019	-0.0063	0.0016	0.0071	0.0078	0.0082	0.0033	-0.002	0.0027	-0.0028	-0.0022	-0.0047	-0.0012	-0.0011	0.0033	-0.0035	-0.0054	-0.0082	0.0118	-0.0036	0.007
2460	0.0967	0.1836	0.2737	0.2747	0.2943	0.0514	-0.0069	0.0029	0.0076	0.0082	0.0079	0.0034	-0.0008	0.0024	-0.0034	-0.0017	-0.0059	-0.0024	-0.0012	0.003	-0.0045	-0.0061	-0.0094	0.0107	-0.0045	0.0066
2520	0.1422	0.2502	0.2951	0.3066	0.3251	0.1077	-0.007	0.0033	0.0066	0.0087	0.0085	0.0032	-0.0015	0.0027	-0.0038	-0.002	-0.0056	-0.0025	-0.001	0.0029	-0.0055	-0.0066	-0.0097	0.0118	-0.0046	0.007
2580	0.1968	0.2931	0.3131	0.3315	0.3501	0.173	-0.009	0.0036	0.0066	0.0077	0.0082	0.0029	-0.002	0.0027	-0.0039	-0.0025	-0.0064	-0.0037	-0.001	0.0034	-0.0059	-0.0069	-0.0109	0.0116	-0.0043	0.0071
2640	0.2418	0.3229	0.3324	0.353	0.3737	0.2323	-0.0101	0.0026	0.0068	0.0077	0.0084	0.003	-0.0019	0.0021	-0.0049	-0.002	-0.0055	-0.0026	-0.0016	0.0039	-0.0048	-0.0057	-0.0095	0.0136	-0.0044	0.0075
2700	0.2734	0.3462	0.3485	0.3738	0.3919	0.2777	-0.0107	0.0033	0.0065	0.0082	0.0085	0.0032	-0.002	0.0022	-0.0062	-0.0024	-0.0069	-0.0034	-0.0022	0.0034	-0.0066	-0.0069	-0.0125	0.0135	-0.004	0.0075
2760	0.2973	0.3658	0.3667	0.3916	0.4112	0.3082	-0.0118	0.0037	0.0066	0.0081	0.0087	0.0033	-0.002	0.0023	-0.0071	-0.0023	-0.0065	-0.0031	-0.002	0.0038	-0.0059	-0.0061	-0.0124	0.0141	-0.0041	0.0071
2820	0.3147	0.3842	0.3803	0.4066	0.4258	0.3339	-0.0133	0.0031	0.0073	0.0095	0.0088	0.0039	-0.0015	0.0029	-0.0094	-0.0014	-0.0078	-0.0035	-0.002	0.0039	-0.0072	-0.0068	-0.0131	0.0144	-0.0034	0.0076
2880	0.3332	0.4012	0.3948	0.4217	0.4424	0.3557	-0.0139	0.0026	0.007	0.0091	0.0094	0.0041	-0.001	0.0035	-0.012	-0.0009	-0.0074	-0.0031	-0.0023	0.0038	-0.0069	-0.0068	-0.0131	0.0146	-0.0043	0.0084
2940	0.3505	0.4166	0.4082	0.438	0.4578	0.3758	-0.0141	0.0029	0.0068	0.01	0.01	0.0047	-0.0005	0.0042	-0.0128	-0.0011	-0.0083	-0.0031	-0.0024	0.0043	-0.0086	-0.0068	-0.0142	0.0158	-0.0035	0.0081
3000	0.3663	0.4306	0.4183	0.4515	0.4708	0.3937	-0.0143	0.0028	0.0073	0.01	0.0097	0.0048	-0.0006	0.0043	-0.0095	-0.0007	-0.0095	-0.0037	-0.0034	0.0034	-0.0079	-0.0072	-0.0138	0.016	-0.0044	0.0085
